# Supplementary material for: Bielectrode Strategy for Determination of CYP2E1 Catalytic Activity: Electrodes with Bactosomes and Voltammetric Determination of 6-Hydroxychlorzoxazone
Source: Biomedicines. 2024 Jan 8;12(1):152. doi: 10.3390/biomedicines12010152 (PMC10812958; doi:10.3390/biomedicines12010152)
Supplement: Supplementary file 1 [file biomedicines-12-00152-s001.zip]

Archive with 1 entries (1 files):
- biomedicines-2756891-supplementary.pdf
